# Supplementary material for: Common Complications of Sickle Cell Disease: A Simulation-Based Curriculum
Source: MedEdPORTAL. 2021 Apr 2;17:11139. doi: 10.15766/mep_2374-8265.11139 (PMC8034233; doi:10.15766/mep_2374-8265.11139)
Supplement: Supplementary file 1 — Case 1 - Acute Chest Syndrome.docxCase 2 - Stroke.docxCase 3 - Sepsis.docxSupplemental Images.docxCritical Action Checklists.docxDebrief Guide.docxPre- and Posttest.docx [file mep_2374-8265.11139-s001.zip]

Archive with 8 entries (8 files):
- A. Case 1 - Acute Chest Syndrome.docx
- B. Case 2 - Stroke.docx
- C. Case 3 - Sepsis.docx
- D. Supplemental Images.docx
- E. Critical Action Checklists.docx
- F. Debrief Guide.docx
- G. Pre- and Posttest.docx
- _Educational_Summary_Report_11139.pdf
